# Supplementary material for: Detection Rate of Prostate Cancer in Repeat Biopsy after an Initial Negative Magnetic Resonance Imaging/Ultrasound-Guided Biopsy
Source: Diagnostics (Basel). 2023 May 17;13(10):1761. doi: 10.3390/diagnostics13101761 (PMC10217194; doi:10.3390/diagnostics13101761)
Supplement: Supplementary file 1 [file diagnostics-13-01761-s001.zip]

Archive with 1 entries (1 files):
- diagnostics-2376505-supplementary.pdf
